# Supplementary material for: Moderate Chronic Treadmill Exercise Slows Dopaminergic Neuron Loss in a Rat Model of Parkinson's Disease and Alters RNA Content of Circulating Plasma Exosomes
Source: J Neurosci Res. 2025 Oct 13;103(10):e70084. doi: 10.1002/jnr.70084 (PMC12516300; doi:10.1002/jnr.70084)
Supplement: Supplementary file 5 — Table S1: jnr70084‐sup‐0004‐Table.xlsx.: Table 1 S: Supplemental statistical analysis: normality test, and ANOVA results. Statistical results are shown for the various parameters observed including the tyrosine hydroxylase (TH+) features and LB. Substantia nigra (nigra) and striatum (str) are included. [file JNR-103-e70084-s004.xlsx]

## Sheet: ANOVA
LICOR TH+ fiber density
ANOVA table	SS	DF	MS	F	P value
Treatment	0.06336	2	0.03168	(2, 27) = 2.62	0.091
Residual	0.3265	27	0.01209
Tukey's multiple comparisons test	Mean Diff.	95.00% CI of diff.	Adjusted P Value
Monomer vs. PFF	0.08368	-0.03825 to 0.2056	0.223
Monomer vs. PFF + exercise	0.107	-0.01489 to 0.2290	0.0935
PFF vs. PFF + exercise	0.02336	-0.09857 to 0.1453	0.8835
TH+ nigra counts
ANOVA table	SS	DF	MS	F	P value
Treatment	0.5652	2	0.2826	(2, 27) = 9.60	0.001
Residual	0.795	27	0.02944
Tukey's multiple comparisons test	Mean Diff.	95.00% CI of diff.	Adjusted P Value
Monomer vs. PFF	0.3332	0.1429 to 0.5235	0.001
Monomer vs. PFF + exercise	0.1275	-0.06273 to 0.3178	0.238
PFF vs. PFF + exercise	-0.2057	-0.3959 to -0.01539	0.032
LB Str
ANOVA table	SS	DF	MS	F	P value
Treatment	407365	2	203683	(2, 27) = 3.14	0.059
Residual	1751682	27	64877
Tukey's multiple comparisons test	Mean Diff.	95.00% CI of diff.	Adjusted P Value
Monomer vs. PFF	-273.7	-556.1 to 8.730	0.059
Monomer vs. PFF + exercise	-207	-489.4 to 75.43	0.183
PFF vs. PFF + exercise	66.7	-215.7 to 349.1	0.829
LB nigra (LB burden nigra count)
Kruskal-Wallis statistic	18.94	Approximate	p<0.001
Dunn's multiple comparisons test	Mean rank diff.	Adjusted P Value
Monomer vs. PFF	-15.7	0.001
Monomer vs. PFF + exercise	-12.8	0.003
PFF vs. PFF + exercise	2.9	>0.999
Test details	Mean rank 1	Mean rank 2	Mean rank diff.	Z
Monomer vs. PFF	6	21.7	-15.7	4.09
Monomer vs. PFF + exercise	6	18.8	-12.8	3.334
PFF vs. PFF + exercise	21.7	18.8	2.9	0.7554
LB Str (LB burden striatum count)
Kruskal-Wallis statistic	16.74	Approximate	p<0.001
Dunn's multiple comparisons test	Mean rank diff.	Adjusted P Value
Monomer vs. PFF	-13.45	0.001
Monomer vs. PFF + exercise	-13.55	0.001
PFF vs. PFF + exercise	-0.1	>0.999
Test details	Mean rank 1	Mean rank 2	Mean rank diff.	Z
Monomer vs. PFF	6.5	19.95	-13.45	3.53
Monomer vs. PFF + exercise	6.5	20.05	-13.55	3.557
PFF vs. PFF + exercise	19.95	20.05	-0.1	0.02625

## Sheet: normality test
LICOR TH+ fiber density
	Monomer	PFF	PFF + exercise
Test for normal distribution
D'Agostino & Pearson test
K2	1.159	0.5323	1.213
P value	0.5601	0.7663	0.5452
Anderson-Darling test
A2*	0.2225	0.221	0.2431
P value	0.7636	0.7688	0.6886
Shapiro-Wilk test
W	0.9635	0.9533	0.97
P value	0.8254	0.7078	0.8912
Kolmogorov-Smirnov test
KS distance	0.1412	0.1589	0.169
P value	>0.100	>0.100	>0.100
TH+ nigra counts
	Monomer	PFF	PFF + exercise
Test for normal distribution
D'Agostino & Pearson test
K2	0.09307	0.6921	7.508
P value	0.9545	0.7075	0.0234
Anderson-Darling test
A2*	0.4385	0.43	0.5236
P value	0.2319	0.2444	0.1358
Shapiro-Wilk test
W	0.9136	0.9275	0.8687
P value	0.3068	0.4236	0.0964
Kolmogorov-Smirnov test
KS distance	0.2175	0.1921	0.1946
P value	>0.100	>0.100	>0.100
LB nigra and striatum	LB Nigra			LB Striatium
Test for normal distribution	Monomer	PFF	PFF+Exercise	Monomer	PFF	PFF+Exercise
D'Agostino & Pearson test
K2		0.1319	9.842		3.347	8.315
P value		0.9362	0.0073		0.1876	0.0156
Anderson-Darling test
A2*		0.176	0.6251		1.053	1.301
P value		0.8943	0.0732		0.0051	0.0011
Shapiro-Wilk test
W		0.9741	0.8314		0.7742	0.7152
P value		0.9264	0.0348		0.007	0.0013
Kolmogorov-Smirnov test
KS distance	1	0.1354	0.1933	1	0.3222	0.3606
P value	<0.001	>0.100	>0.100	<0.001	0.0041	0.0006
